# Supplementary material for: A risk-based approach to measuring population micronutrient status from blood biomarker concentrations
Source: Front Nutr. 2022 Sep 26;9:991707. doi: 10.3389/fnut.2022.991707 (PMC9548994; doi:10.3389/fnut.2022.991707)
Supplement: Supplementary Figure 1 — Flowchart of sequential participant exclusion for the analytical samples. WAZ, WHZ and BAZ are abbreviations for Weight-for-age, weight-for-height and BMI-for-age Z scores based on WHO growth standards. [file Data_Sheet_1.zip]

Archive with 9 entries (9 files):
- Figure S1.docx
- Figure S2.docx
- Figure S3.docx
- Figure S4.docx
- Figure S5.docx
- Figure S6.docx
- Figure S7.docx
- Figure S8.docx
- Table S1.docx
